# Supplementary material for: Tails of the Travelling Gaussian model and the relative age effect: Tales of age discrimination and wasted talent
Source: PLoS One. 2017 Apr 20;12(4):e0176206. doi: 10.1371/journal.pone.0176206 (PMC5398632; doi:10.1371/journal.pone.0176206)
Supplement: S1 Appendix — (XLS) [file pone.0176206.s001.xls]

## Sheet: README
Seven worksheets
1	README
2	Calculate MidMonth tBs
3	Curriculum Raw-to-z	Equivalent to Tables 1 & 2 for MCS
4	Curriculum Regression-Ready
5	Non-Curriculum Raw-to-z
6	Non-Curriculum Regression-Ready
7	Football Academy Calculations

## Sheet: Calculate MidMonth tBs
For Millenium Cohort Study data							For Football Academies data
Oldest born in Sept 2000, so no leap year encountered							Over a period of time... (1 leap year per 4 years)
Month	Days	Midmonth	Midmonth				Month	Days	Midmonth	Midmonth		Days	Mid-tercile	Mid-tercile
	in month	as Day#	as tB					in month	as Day#	as tB		in T*	as Day#	as tB
Sep	30	15	0.0410959				Sep	30	15	0.0410678
Oct	31	45.5	0.124658				Oct	31	45.5	0.124572	T1
Nov	30	76	0.208219				Nov	30	76	0.208077	tercile 1	122	61	0.167009
Dec	31	106.5	0.291781				Dec	31	106.5	0.291581
Jan	31	137.5	0.376712				Jan	31	137.5	0.376454
Feb	28	167	0.457534				Feb	28.25	167.125	0.457563	T2
Mar	31	196.5	0.538356				Mar	31	196.75	0.538672	tercile 2	120.25	182.125	0.498631
Apr	30	227	0.621918				Apr	30	227.25	0.622177
May	31	257.5	0.705479				May	31	257.75	0.705681
Jun	30	288	0.789041				Jun	30	288.25	0.789185	T3
Jul	31	318.5	0.872603				Jul	31	318.75	0.87269	tercile 3	123	303.75	0.831622
Aug	31	349.5	0.957534				Aug	31	349.75	0.957563
Total	365						Total	365.25

## Sheet: Curriculum Raw to z
Raw data
speaking and listening
	well				well											right tail cumulative
month#	below	below	avg	above	above	NA				cumulative probabilities						probabilities (proportions)					z-values
	5	4	3	2	1	6			>=1 (ALL)	>=2	>=3	>=4	>=5		>=2	>=3	>=4	>=5		>=2	>=3	>=4	>=5
9	3	39	161	195	72	3			470	467	428	267	72		0.993617	0.910638	0.568085	0.153191		-2.49023	-1.3447	-0.171501	1.02284
10	13	34	169	171	61	7			448	435	401	232	61		0.970982	0.895089	0.517857	0.136161		-1.89543	-1.25406	-0.0447762	1.09773
11	6	36	197	168	66	3			473	467	431	234	66		0.987315	0.911205	0.494715	0.139535		-2.23572	-1.34821	0.013249	1.08241
12	9	52	206	158	44	9			469	460	408	202	44		0.98081	0.869936	0.430704	0.0938166		-2.07078	-1.12609	0.174583	1.31761
1	9	60	168	168	50	3			455	446	386	218	50		0.98022	0.848352	0.479121	0.10989		-2.05831	-1.02939	0.0523601	1.22711
2	13	53	183	142	36	3			427	414	361	178	36		0.969555	0.845433	0.416862	0.0843091		-1.87429	-1.01704	0.209928	1.37666
3	11	52	195	140	40	3			438	427	375	180	40		0.974886	0.856164	0.410959	0.0913242		-1.95801	-1.06324	0.225079	1.33264
4	12	49	186	140	31	1			418	406	357	171	31		0.971292	0.854067	0.409091	0.0741627		-1.90013	-1.05404	0.229884	1.44547
5	17	59	209	121	30	4			436	419	360	151	30		0.961009	0.825688	0.34633	0.0688073		-1.76252	-0.937262	0.395247	1.48473
6	22	60	213	115	25	3			435	413	353	140	25		0.949425	0.811494	0.321839	0.0574713		-1.63931	-0.883416	0.462562	1.57636
7	22	71	171	105	33	1			402	380	309	138	33		0.945274	0.768657	0.343284	0.0820896		-1.60066	-0.73443	0.403518	1.39115
8	13	64	211	79	24	4			391	378	314	103	24		0.966752	0.803069	0.263427	0.0613811		-1.83506	-0.852635	0.632815	1.54328
reading
	well				well											right tail cumulative
month#	below	below	avg	above	above	NA				cumulative probabilities						probabilities (proportions)					z-values
	5	4	3	2	1	6			>=1 (ALL)	>=2	>=3	>=4	>=5		>=2	>=3	>=4	>=5		>=2	>=3	>=4	>=5
9	15	46	120	194	92	5			467	452	406	286	92		0.96788	0.869379	0.61242	0.197002		-1.85051	-1.12346	-0.285631	0.852378
10	14	55	111	174	93	7			447	433	378	267	93		0.96868	0.845638	0.597315	0.208054		-1.86174	-1.0179	-0.246404	0.813193
11	14	46	140	177	94	6			471	457	411	271	94		0.970276	0.872611	0.575372	0.199575		-1.88487	-1.13882	-0.190067	0.843139
12	15	58	166	163	64	9			466	451	393	227	64		0.967811	0.843348	0.487124	0.137339		-1.84956	-1.00831	0.0322798	1.09235
1	26	59	138	160	72	3			455	429	370	232	72		0.942857	0.813187	0.50989	0.158242		-1.57922	-0.889701	-0.0247934	1.00171
2	20	68	131	144	62	5			425	405	337	206	62		0.952941	0.792941	0.484706	0.145882		-1.67407	-0.816669	0.0383461	1.05426
3	14	71	147	151	55	4			438	424	353	206	55		0.968037	0.805936	0.47032	0.125571		-1.85269	-0.863017	0.0744664	1.14758
4	25	64	141	132	52	1			414	389	325	184	52		0.939614	0.785024	0.444444	0.125604		-1.55154	-0.789274	0.13971	1.14742
5	30	69	154	136	45	6			434	404	335	181	45		0.930876	0.771889	0.417051	0.103687		-1.48234	-0.745084	0.209444	1.26082
6	29	90	157	122	35	4			433	404	314	157	35		0.933025	0.725173	0.362587	0.0808314		-1.49871	-0.598279	0.351553	1.3995
7	34	83	125	117	43	2			402	368	285	160	43		0.915423	0.708955	0.39801	0.106965		-1.37493	-0.550335	0.258501	1.24283
8	29	80	148	104	27	4			388	359	279	131	27		0.925258	0.719072	0.337629	0.0695876		-1.44135	-0.580087	0.418943	1.47887
writing
	well				well											right tail cumulative
month#	below	below	avg	above	above	NA				cumulative probabilities						probabilities (proportions)					z-values
	5	4	3	2	1	6			>=1 (ALL)	>=2	>=3	>=4	>=5		>=2	>=3	>=4	>=5		>=2	>=3	>=4	>=5
9	21	58	166	167	54	6			466	445	387	221	54		0.954936	0.830472	0.474249	0.11588		-1.69472	-0.956033	0.0645933	1.19584
10	17	80	154	143	53	7			447	430	350	196	53		0.961969	0.782998	0.438479	0.118568		-1.774	-0.782358	0.154827	1.18217
11	18	68	199	148	38	6			471	453	385	186	38		0.961783	0.81741	0.394904	0.0806794		-1.77177	-0.905538	0.266559	1.40052
12	23	83	197	124	40	9			467	444	361	164	40		0.950749	0.773019	0.351178	0.0856531		-1.65216	-0.748827	0.382143	1.36802
1	29	99	164	123	38	3			453	424	325	161	38		0.935982	0.717439	0.355408	0.0838852		-1.5219	-0.575251	0.370759	1.3794
2	24	101	152	121	24	5			422	398	297	145	24		0.943128	0.703791	0.343602	0.056872		-1.58159	-0.535337	0.402653	1.58159
3	20	95	170	116	37	4			438	418	323	153	37		0.954338	0.737443	0.349315	0.0844749		-1.68845	-0.635482	0.38717	1.37559
4	28	99	145	118	25	1			415	387	288	143	25		0.93253	0.693976	0.344578	0.060241		-1.4949	-0.507152	0.4	1.55275
5	37	92	183	99	22	6			433	396	304	121	22		0.91455	0.702079	0.279446	0.0508083		-1.36932	-0.530388	0.584489	1.63707
6	35	127	163	89	18	4			432	397	270	107	18		0.918981	0.625	0.247685	0.0416667		-1.39825	-0.318639	0.681792	1.73166
7	44	104	151	75	29	2			403	359	255	104	29		0.890819	0.632754	0.258065	0.0719603		-1.23089	-0.339157	0.649324	1.46135
8	36	110	166	67	10	4			389	353	243	77	10		0.907455	0.624679	0.197943	0.0257069		-1.32524	-0.317792	0.84899	1.94801
science
	well				well											right tail cumulative
month#	below	below	avg	above	above	NA				cumulative probabilities						probabilities (proportions)					z-values
	5	4	3	2	1	6			>=1 (ALL)	>=2	>=3	>=4	>=5		>=2	>=3	>=4	>=5		>=2	>=3	>=4	>=5
9	5	24	187	204	51	0			471	466	442	255	51		0.989384	0.938429	0.541401	0.10828		-2.30384	-1.54172	-0.103965	1.23573
10	11	27	208	167	42	0			455	444	417	209	42		0.975824	0.916484	0.459341	0.0923077		-1.97426	-1.3818	0.102095	1.32668
11	2	31	228	178	41	0			480	478	447	219	41		0.995833	0.93125	0.45625	0.0854167		-2.63826	-1.48517	0.109886	1.36953
12	10	38	243	152	35	0			478	468	430	187	35		0.979079	0.899582	0.391213	0.0732218		-2.0351	-1.27917	0.276158	1.45221
1	8	43	227	152	31	0			461	453	410	183	31		0.982646	0.889371	0.396963	0.0672451		-2.11176	-1.22319	0.261216	1.49663
2	8	39	233	126	23	0			429	421	382	149	23		0.981352	0.890443	0.347319	0.0536131		-2.08251	-1.22889	0.392568	1.61079
3	8	49	235	120	30	0			442	434	385	150	30		0.9819	0.871041	0.339367	0.0678733		-2.09468	-1.13132	0.414193	1.49182
4	13	40	225	126	17	0			421	408	368	143	17		0.969121	0.874109	0.339667	0.04038		-1.86803	-1.14603	0.413371	1.74629
5	16	43	249	110	22	0			440	424	381	132	22		0.963636	0.865909	0.3	0.05		-1.79454	-1.10726	0.524401	1.64485
6	13	68	235	103	18	0			437	424	356	121	18		0.970252	0.814645	0.276888	0.0411899		-1.88451	-0.895145	0.592112	1.73704
7	16	58	211	99	21	0			405	389	331	120	21		0.960494	0.817284	0.296296	0.0518519		-1.75645	-0.905063	0.535083	1.62716
8	13	63	231	73	13	0			393	380	317	86	13		0.966921	0.806616	0.21883	0.0330789		-1.83735	-0.865493	0.776152	1.83735
maths and number
	well				well											right tail cumulative
month#	below	below	avg	above	above	NA				cumulative probabilities						probabilities (proportions)					z-values
	5	4	3	2	1	6			>=1 (ALL)	>=2	>=3	>=4	>=5		>=2	>=3	>=4	>=5		>=2	>=3	>=4	>=5
9	4	38	160	201	69	0			472	468	430	270	69		0.991525	0.911017	0.572034	0.146186		-2.38781	-1.34704	-0.181555	1.05293
10	17	41	146	186	65	0			455	438	397	251	65		0.962637	0.872527	0.551648	0.142857		-1.78215	-1.13842	-0.129827	1.06757
11	11	41	181	183	64	0			480	469	428	247	64		0.977083	0.891667	0.514583	0.133333		-1.99692	-1.23544	-0.0365631	1.11077
12	11	56	190	169	51	0			477	466	410	220	51		0.976939	0.859539	0.461216	0.106918		-1.99428	-1.07825	0.0973709	1.24309
1	17	59	171	166	45	0			458	441	382	211	45		0.962882	0.834061	0.460699	0.0982533		-1.78516	-0.970339	0.0986737	1.29157
2	15	65	173	137	41	0			431	416	351	178	41		0.965197	0.814385	0.412993	0.0951276		-1.81447	-0.894172	0.219852	1.30982
3	11	72	189	127	43	0			442	431	359	170	43		0.975113	0.812217	0.384615	0.0972851		-1.9619	-0.886096	0.293381	1.29718
4	16	78	173	122	31	0			420	404	326	153	31		0.961905	0.77619	0.364286	0.0738095		-1.77323	-0.75939	0.347026	1.44799
5	24	75	186	126	30	0			441	417	342	156	30		0.945578	0.77551	0.353741	0.0680272		-1.60341	-0.757117	0.375239	1.49065
6	19	103	177	115	22	0			436	417	314	137	22		0.956422	0.720183	0.31422	0.0504587		-1.71059	-0.583387	0.483923	1.64042
7	26	86	164	103	27	0			406	380	294	130	27		0.935961	0.724138	0.320197	0.0665025		-1.52172	-0.595179	0.467148	1.50236
8	21	96	176	85	14	0			392	371	275	99	14		0.946429	0.701531	0.252551	0.0357143		-1.61117	-0.528808	0.666484	1.80274
Physical Education (PE)
	well				well											right tail cumulative
month#	below	below	avg	above	above	NA				cumulative probabilities						probabilities (proportions)					z-values
	5	4	3	2	1	6			>=1 (ALL)	>=2	>=3	>=4	>=5		>=2	>=3	>=4	>=5		>=2	>=3	>=4	>=5
9	5	25	256	149	36	0			471	466	441	185	36		0.989384	0.936306	0.392781	0.0764331		-2.30384	-1.52448	0.272077	1.42948
10	10	21	261	129	35	0			456	446	425	164	35		0.97807	0.932018	0.359649	0.0767544		-2.01543	-1.49099	0.359397	1.42725
11	4	20	285	147	22	0			478	474	454	169	22		0.991632	0.949791	0.353556	0.0460251		-2.39245	-1.64283	0.375736	1.68468
12	8	32	290	130	17	0			477	469	437	147	17		0.983229	0.916143	0.308176	0.0356394		-2.12552	-1.37958	0.501027	1.8037
1	5	24	286	133	13	0			461	456	432	146	13		0.989154	0.937093	0.316703	0.0281996		-2.29572	-1.53082	0.476939	1.90794
2	5	25	285	101	15	0			431	426	401	116	15		0.988399	0.930394	0.269142	0.0348028		-2.27009	-1.47874	0.615411	1.81447
3	5	26	277	116	17	0			441	436	410	133	17		0.988662	0.929705	0.301587	0.0385488		-2.27885	-1.4736	0.519841	1.76778
4	3	32	286	85	15	0			421	418	386	100	15		0.992874	0.916865	0.23753	0.0356295		-2.45085	-1.38429	0.714271	1.80382
5	7	36	299	88	10	0			440	433	397	98	10		0.984091	0.902273	0.222727	0.0227273		-2.14669	-1.29461	0.763015	2.00042
6	7	36	277	101	17	0			438	431	395	118	17		0.984018	0.901826	0.269406	0.0388128		-2.14487	-1.29203	0.614609	1.76463
7	7	51	261	76	12	0			407	400	349	88	12		0.982801	0.857494	0.216216	0.029484		-2.11537	-1.06913	0.785036	1.88843
8	6	36	274	71	8	0			395	389	353	79	8		0.98481	0.893671	0.2	0.0202532		-2.1651	-1.24629	0.841621	2.04855
IT
	well				well											right tail cumulative
month#	below	below	avg	above	above	NA				cumulative probabilities						probabilities (proportions)					z-values
	5	4	3	2	1	6			>=1 (ALL)	>=2	>=3	>=4	>=5		>=2	>=3	>=4	>=5		>=2	>=3	>=4	>=5
9	1	26	251	167	26	0			471	470	444	193	26		0.997877	0.942675	0.409766	0.0552017		-2.85926	-1.57763	0.228146	1.59638
10	8	30	255	132	31	0			456	448	418	163	31		0.982456	0.916667	0.357456	0.0679825		-2.10734	-1.38299	0.365267	1.49099
11	2	30	286	143	19	0			480	478	448	162	19		0.995833	0.933333	0.3375	0.0395833		-2.63826	-1.50109	0.419296	1.75554
12	8	36	289	130	16	0			479	471	435	146	16		0.983299	0.908142	0.304802	0.0334029		-2.12721	-1.3294	0.51064	1.83298
1	5	34	290	122	9	0			460	455	421	131	9		0.98913	0.915217	0.284783	0.0195652		-2.2949	-1.3736	0.568692	2.06281
2	4	39	275	107	8	0			433	429	390	115	8		0.990762	0.900693	0.265589	0.0184758		-2.35594	-1.28551	0.626209	2.0863
3	8	30	284	110	9	0			441	433	403	119	9		0.981859	0.913832	0.269841	0.0204082		-2.09376	-1.36474	0.613293	2.04539
4	2	42	286	85	7	0			422	420	378	92	7		0.995261	0.895735	0.218009	0.0165877		-2.59429	-1.25762	0.778933	2.12995
5	10	44	290	92	6	0			442	432	388	98	6		0.977376	0.877828	0.221719	0.0135747		-2.00233	-1.1642	0.766399	2.20936
6	7	59	279	80	8	0			433	426	367	88	8		0.983834	0.847575	0.203233	0.0184758		-2.14027	-1.02609	0.830128	2.0863
7	10	45	257	88	6	0			406	396	351	94	6		0.975369	0.864532	0.231527	0.0147783		-1.96632	-1.10091	0.733827	2.17598
8	8	52	270	59	4	0			393	385	333	63	4		0.979644	0.847328	0.160305	0.0101781		-2.04645	-1.02504	0.993204	2.31972
expressive and creative arts
	well				well											right tail cumulative
month#	below	below	avg	above	above	NA				cumulative probabilities						probabilities (proportions)					z-values
	5	4	3	2	1	6			>=1 (ALL)	>=2	>=3	>=4	>=5		>=2	>=3	>=4	>=5		>=2	>=3	>=4	>=5
9	4	30	280	124	35	0			473	469	439	159	35		0.991543	0.928118	0.336152	0.0739958		-2.38859	-1.46192	0.422987	1.44666
10	9	30	251	136	30	0			456	447	417	166	30		0.980263	0.914474	0.364035	0.0657895		-2.05921	-1.36883	0.347694	1.5079
11	3	28	284	132	33	0			480	477	449	165	33		0.99375	0.935417	0.34375	0.06875		-2.49771	-1.5174	0.40225	1.48517
12	8	46	304	103	17	0			478	470	424	120	17		0.983264	0.887029	0.251046	0.0355649		-2.12637	-1.21088	0.671202	1.80465
1	5	46	272	117	21	0			461	456	410	138	21		0.989154	0.889371	0.299349	0.0455531		-2.29572	-1.22319	0.526273	1.68959
2	10	46	269	95	12	0			432	422	376	107	12		0.976852	0.87037	0.247685	0.0277778		-1.99268	-1.12814	0.681792	1.91451
3	8	40	266	106	19	0			439	431	391	125	19		0.981777	0.890661	0.284738	0.0432802		-2.09191	-1.23005	0.568823	1.71383
4	3	48	263	95	12	0			421	418	370	107	12		0.992874	0.87886	0.254157	0.0285036		-2.45085	-1.16931	0.661466	1.90326
5	10	53	264	107	8	0			442	432	379	115	8		0.977376	0.857466	0.260181	0.0180995		-2.00233	-1.069	0.642788	2.09468
6	9	53	269	91	15	0			437	428	375	106	15		0.979405	0.858124	0.242563	0.0343249		-2.04161	-1.07193	0.698082	1.82072
7	10	64	229	87	17	0			407	397	333	104	17		0.97543	0.818182	0.255528	0.041769		-1.96737	-0.908458	0.657193	1.73052
8	9	56	246	81	3	0			395	386	330	84	3		0.977215	0.835443	0.212658	0.00759494		-1.99936	-0.9759	0.797232	2.42782

## Sheet: Curriculum Regression-ready
speaking and listening				reading				writing				science				maths and number				Physical Education (PE)				IT				expressive and creative arts
zSelect	MidMonthtB	assess		zSelect	MidMonthtB	assess		zSelect	MidMonthtB	assess		zSelect	MidMonthtB	assess		zSelect	MidMonthtB	assess		zSelect	MidMonthtB	assess		zSelect	MidMonthtB	assess		zSelect	MidMonthtB	assess
-2.49023	0.0410959	GE2		-1.85051	0.0410959	GE2		-1.69472	0.0410959	GE2		-2.30384	0.0410959	GE2		-2.38781	0.0410959	GE2		-2.30384	0.0410959	GE2		-2.85926	0.0410959	GE2		-2.38859	0.0410959	GE2
-1.89543	0.124658	GE2		-1.86174	0.124658	GE2		-1.774	0.124658	GE2		-1.97426	0.124658	GE2		-1.78215	0.124658	GE2		-2.01543	0.124658	GE2		-2.10734	0.124658	GE2		-2.05921	0.124658	GE2
-2.23572	0.208219	GE2		-1.88487	0.208219	GE2		-1.77177	0.208219	GE2		-2.63826	0.208219	GE2		-1.99692	0.208219	GE2		-2.39245	0.208219	GE2		-2.63826	0.208219	GE2		-2.49771	0.208219	GE2
-2.07078	0.291781	GE2		-1.84956	0.291781	GE2		-1.65216	0.291781	GE2		-2.0351	0.291781	GE2		-1.99428	0.291781	GE2		-2.12552	0.291781	GE2		-2.12721	0.291781	GE2		-2.12637	0.291781	GE2
-2.05831	0.376712	GE2		-1.57922	0.376712	GE2		-1.5219	0.376712	GE2		-2.11176	0.376712	GE2		-1.78516	0.376712	GE2		-2.29572	0.376712	GE2		-2.2949	0.376712	GE2		-2.29572	0.376712	GE2
-1.87429	0.457534	GE2		-1.67407	0.457534	GE2		-1.58159	0.457534	GE2		-2.08251	0.457534	GE2		-1.81447	0.457534	GE2		-2.27009	0.457534	GE2		-2.35594	0.457534	GE2		-1.99268	0.457534	GE2
-1.95801	0.538356	GE2		-1.85269	0.538356	GE2		-1.68845	0.538356	GE2		-2.09468	0.538356	GE2		-1.9619	0.538356	GE2		-2.27885	0.538356	GE2		-2.09376	0.538356	GE2		-2.09191	0.538356	GE2
-1.90013	0.621918	GE2		-1.55154	0.621918	GE2		-1.4949	0.621918	GE2		-1.86803	0.621918	GE2		-1.77323	0.621918	GE2		-2.45085	0.621918	GE2		-2.59429	0.621918	GE2		-2.45085	0.621918	GE2
-1.76252	0.705479	GE2		-1.48234	0.705479	GE2		-1.36932	0.705479	GE2		-1.79454	0.705479	GE2		-1.60341	0.705479	GE2		-2.14669	0.705479	GE2		-2.00233	0.705479	GE2		-2.00233	0.705479	GE2
-1.63931	0.789041	GE2		-1.49871	0.789041	GE2		-1.39825	0.789041	GE2		-1.88451	0.789041	GE2		-1.71059	0.789041	GE2		-2.14487	0.789041	GE2		-2.14027	0.789041	GE2		-2.04161	0.789041	GE2
-1.60066	0.872603	GE2		-1.37493	0.872603	GE2		-1.23089	0.872603	GE2		-1.75645	0.872603	GE2		-1.52172	0.872603	GE2		-2.11537	0.872603	GE2		-1.96632	0.872603	GE2		-1.96737	0.872603	GE2
-1.83506	0.957534	GE2		-1.44135	0.957534	GE2		-1.32524	0.957534	GE2		-1.83735	0.957534	GE2		-1.61117	0.957534	GE2		-2.1651	0.957534	GE2		-2.04645	0.957534	GE2		-1.99936	0.957534	GE2
-1.3447	0.0410959	GE3		-1.12346	0.0410959	GE3		-0.956033	0.0410959	GE3		-1.54172	0.0410959	GE3		-1.34704	0.0410959	GE3		-1.52448	0.0410959	GE3		-1.57763	0.0410959	GE3		-1.46192	0.0410959	GE3
-1.25406	0.124658	GE3		-1.0179	0.124658	GE3		-0.782358	0.124658	GE3		-1.3818	0.124658	GE3		-1.13842	0.124658	GE3		-1.49099	0.124658	GE3		-1.38299	0.124658	GE3		-1.36883	0.124658	GE3
-1.34821	0.208219	GE3		-1.13882	0.208219	GE3		-0.905538	0.208219	GE3		-1.48517	0.208219	GE3		-1.23544	0.208219	GE3		-1.64283	0.208219	GE3		-1.50109	0.208219	GE3		-1.5174	0.208219	GE3
-1.12609	0.291781	GE3		-1.00831	0.291781	GE3		-0.748827	0.291781	GE3		-1.27917	0.291781	GE3		-1.07825	0.291781	GE3		-1.37958	0.291781	GE3		-1.3294	0.291781	GE3		-1.21088	0.291781	GE3
-1.02939	0.376712	GE3		-0.889701	0.376712	GE3		-0.575251	0.376712	GE3		-1.22319	0.376712	GE3		-0.970339	0.376712	GE3		-1.53082	0.376712	GE3		-1.3736	0.376712	GE3		-1.22319	0.376712	GE3
-1.01704	0.457534	GE3		-0.816669	0.457534	GE3		-0.535337	0.457534	GE3		-1.22889	0.457534	GE3		-0.894172	0.457534	GE3		-1.47874	0.457534	GE3		-1.28551	0.457534	GE3		-1.12814	0.457534	GE3
-1.06324	0.538356	GE3		-0.863017	0.538356	GE3		-0.635482	0.538356	GE3		-1.13132	0.538356	GE3		-0.886096	0.538356	GE3		-1.4736	0.538356	GE3		-1.36474	0.538356	GE3		-1.23005	0.538356	GE3
-1.05404	0.621918	GE3		-0.789274	0.621918	GE3		-0.507152	0.621918	GE3		-1.14603	0.621918	GE3		-0.75939	0.621918	GE3		-1.38429	0.621918	GE3		-1.25762	0.621918	GE3		-1.16931	0.621918	GE3
-0.937262	0.705479	GE3		-0.745084	0.705479	GE3		-0.530388	0.705479	GE3		-1.10726	0.705479	GE3		-0.757117	0.705479	GE3		-1.29461	0.705479	GE3		-1.1642	0.705479	GE3		-1.069	0.705479	GE3
-0.883416	0.789041	GE3		-0.598279	0.789041	GE3		-0.318639	0.789041	GE3		-0.895145	0.789041	GE3		-0.583387	0.789041	GE3		-1.29203	0.789041	GE3		-1.02609	0.789041	GE3		-1.07193	0.789041	GE3
-0.73443	0.872603	GE3		-0.550335	0.872603	GE3		-0.339157	0.872603	GE3		-0.905063	0.872603	GE3		-0.595179	0.872603	GE3		-1.06913	0.872603	GE3		-1.10091	0.872603	GE3		-0.908458	0.872603	GE3
-0.852635	0.957534	GE3		-0.580087	0.957534	GE3		-0.317792	0.957534	GE3		-0.865493	0.957534	GE3		-0.528808	0.957534	GE3		-1.24629	0.957534	GE3		-1.02504	0.957534	GE3		-0.9759	0.957534	GE3
-0.171501	0.0410959	GE4		-0.285631	0.0410959	GE4		0.0645933	0.0410959	GE4		-0.103965	0.0410959	GE4		-0.181555	0.0410959	GE4		0.272077	0.0410959	GE4		0.228146	0.0410959	GE4		0.422987	0.0410959	GE4
-0.0447762	0.124658	GE4		-0.246404	0.124658	GE4		0.154827	0.124658	GE4		0.102095	0.124658	GE4		-0.129827	0.124658	GE4		0.359397	0.124658	GE4		0.365267	0.124658	GE4		0.347694	0.124658	GE4
0.013249	0.208219	GE4		-0.190067	0.208219	GE4		0.266559	0.208219	GE4		0.109886	0.208219	GE4		-0.0365631	0.208219	GE4		0.375736	0.208219	GE4		0.419296	0.208219	GE4		0.40225	0.208219	GE4
0.174583	0.291781	GE4		0.0322798	0.291781	GE4		0.382143	0.291781	GE4		0.276158	0.291781	GE4		0.0973709	0.291781	GE4		0.501027	0.291781	GE4		0.51064	0.291781	GE4		0.671202	0.291781	GE4
0.0523601	0.376712	GE4		-0.0247934	0.376712	GE4		0.370759	0.376712	GE4		0.261216	0.376712	GE4		0.0986737	0.376712	GE4		0.476939	0.376712	GE4		0.568692	0.376712	GE4		0.526273	0.376712	GE4
0.209928	0.457534	GE4		0.0383461	0.457534	GE4		0.402653	0.457534	GE4		0.392568	0.457534	GE4		0.219852	0.457534	GE4		0.615411	0.457534	GE4		0.626209	0.457534	GE4		0.681792	0.457534	GE4
0.225079	0.538356	GE4		0.0744664	0.538356	GE4		0.38717	0.538356	GE4		0.414193	0.538356	GE4		0.293381	0.538356	GE4		0.519841	0.538356	GE4		0.613293	0.538356	GE4		0.568823	0.538356	GE4
0.229884	0.621918	GE4		0.13971	0.621918	GE4		0.4	0.621918	GE4		0.413371	0.621918	GE4		0.347026	0.621918	GE4		0.714271	0.621918	GE4		0.778933	0.621918	GE4		0.661466	0.621918	GE4
0.395247	0.705479	GE4		0.209444	0.705479	GE4		0.584489	0.705479	GE4		0.524401	0.705479	GE4		0.375239	0.705479	GE4		0.763015	0.705479	GE4		0.766399	0.705479	GE4		0.642788	0.705479	GE4
0.462562	0.789041	GE4		0.351553	0.789041	GE4		0.681792	0.789041	GE4		0.592112	0.789041	GE4		0.483923	0.789041	GE4		0.614609	0.789041	GE4		0.830128	0.789041	GE4		0.698082	0.789041	GE4
0.403518	0.872603	GE4		0.258501	0.872603	GE4		0.649324	0.872603	GE4		0.535083	0.872603	GE4		0.467148	0.872603	GE4		0.785036	0.872603	GE4		0.733827	0.872603	GE4		0.657193	0.872603	GE4
0.632815	0.957534	GE4		0.418943	0.957534	GE4		0.84899	0.957534	GE4		0.776152	0.957534	GE4		0.666484	0.957534	GE4		0.841621	0.957534	GE4		0.993204	0.957534	GE4		0.797232	0.957534	GE4
1.02284	0.0410959	GE5		0.852378	0.0410959	GE5		1.19584	0.0410959	GE5		1.23573	0.0410959	GE5		1.05293	0.0410959	GE5		1.42948	0.0410959	GE5		1.59638	0.0410959	GE5		1.44666	0.0410959	GE5
1.09773	0.124658	GE5		0.813193	0.124658	GE5		1.18217	0.124658	GE5		1.32668	0.124658	GE5		1.06757	0.124658	GE5		1.42725	0.124658	GE5		1.49099	0.124658	GE5		1.5079	0.124658	GE5
1.08241	0.208219	GE5		0.843139	0.208219	GE5		1.40052	0.208219	GE5		1.36953	0.208219	GE5		1.11077	0.208219	GE5		1.68468	0.208219	GE5		1.75554	0.208219	GE5		1.48517	0.208219	GE5
1.31761	0.291781	GE5		1.09235	0.291781	GE5		1.36802	0.291781	GE5		1.45221	0.291781	GE5		1.24309	0.291781	GE5		1.8037	0.291781	GE5		1.83298	0.291781	GE5		1.80465	0.291781	GE5
1.22711	0.376712	GE5		1.00171	0.376712	GE5		1.3794	0.376712	GE5		1.49663	0.376712	GE5		1.29157	0.376712	GE5		1.90794	0.376712	GE5		2.06281	0.376712	GE5		1.68959	0.376712	GE5
1.37666	0.457534	GE5		1.05426	0.457534	GE5		1.58159	0.457534	GE5		1.61079	0.457534	GE5		1.30982	0.457534	GE5		1.81447	0.457534	GE5		2.0863	0.457534	GE5		1.91451	0.457534	GE5
1.33264	0.538356	GE5		1.14758	0.538356	GE5		1.37559	0.538356	GE5		1.49182	0.538356	GE5		1.29718	0.538356	GE5		1.76778	0.538356	GE5		2.04539	0.538356	GE5		1.71383	0.538356	GE5
1.44547	0.621918	GE5		1.14742	0.621918	GE5		1.55275	0.621918	GE5		1.74629	0.621918	GE5		1.44799	0.621918	GE5		1.80382	0.621918	GE5		2.12995	0.621918	GE5		1.90326	0.621918	GE5
1.48473	0.705479	GE5		1.26082	0.705479	GE5		1.63707	0.705479	GE5		1.64485	0.705479	GE5		1.49065	0.705479	GE5		2.00042	0.705479	GE5		2.20936	0.705479	GE5		2.09468	0.705479	GE5
1.57636	0.789041	GE5		1.3995	0.789041	GE5		1.73166	0.789041	GE5		1.73704	0.789041	GE5		1.64042	0.789041	GE5		1.76463	0.789041	GE5		2.0863	0.789041	GE5		1.82072	0.789041	GE5
1.39115	0.872603	GE5		1.24283	0.872603	GE5		1.46135	0.872603	GE5		1.62716	0.872603	GE5		1.50236	0.872603	GE5		1.88843	0.872603	GE5		2.17598	0.872603	GE5		1.73052	0.872603	GE5
1.54328	0.957534	GE5		1.47887	0.957534	GE5		1.94801	0.957534	GE5		1.83735	0.957534	GE5		1.80274	0.957534	GE5		2.04855	0.957534	GE5		2.31972	0.957534	GE5		2.42782	0.957534	GE5

## Sheet: Non-curriculum Raw to z
E1
										cumulative			z-values for
month#	not true	somewhat true	certainly true				cumulative frequencies			probabilities (proportions)			right tail probabilities
	1	2	3			>=1 (ALL)	>=2	>=3		>=2	>=3		>=2	>=3
9	18	148	309			475	457	309		0.962105	0.650526		-1.77566	-0.386742
10	22	152	283			457	435	283		0.95186	0.619256		-1.66316	-0.303527
11	10	173	300			483	473	300		0.979296	0.621118		-2.03942	-0.308418
12	12	152	320			484	472	320		0.975207	0.661157		-1.96351	-0.415623
1	19	149	293			461	442	293		0.958785	0.635575		-1.73676	-0.346655
2	18	144	270			432	414	270		0.958333	0.625		-1.73166	-0.318639
3	19	131	294			444	425	294		0.957207	0.662162		-1.71916	-0.418371
4	13	138	274			425	412	274		0.969412	0.644706		-1.87222	-0.371066
5	17	159	267			443	426	267		0.961625	0.602709		-1.76987	-0.260365
6	13	151	278			442	429	278		0.970588	0.628959		-1.88951	-0.329098
7	12	140	254			406	394	254		0.970443	0.625616		-1.88735	-0.320264
8	15	133	252			400	385	252		0.9625	0.63		-1.78046	-0.331853
E2
										cumulative			z-values for
month#	not true	somewhat true	certainly true				cumulative frequencies			probabilities (proportions)			right tail probabilities
	1	2	3			>=1 (ALL)	>=2	>=3		>=2	>=3		>=2	>=3
9	19	127	331			477	458	331		0.960168	0.69392		-1.75264	-0.506994
10	21	137	301			459	438	301		0.954248	0.655773		-1.68752	-0.400955
11	16	142	326			484	468	326		0.966942	0.673554		-1.83764	-0.449747
12	27	128	328			483	456	328		0.944099	0.679089		-1.59015	-0.465153
1	15	132	315			462	447	315		0.967532	0.681818		-1.8457	-0.472789
2	22	121	290			433	411	290		0.949192	0.669746		-1.63707	-0.439212
3	17	120	306			443	426	306		0.961625	0.690745		-1.76987	-0.497963
4	18	122	284			424	406	284		0.957547	0.669811		-1.72291	-0.439392
5	23	144	274			441	418	274		0.947846	0.621315		-1.62432	-0.308937
6	20	130	290			440	420	290		0.954545	0.659091		-1.69062	-0.409983
7	20	130	255			405	385	255		0.950617	0.62963		-1.65087	-0.330873
8	21	132	245			398	377	245		0.947236	0.615578		-1.61863	-0.293887
E3
										cumulative			z-values for
month#	not true	somewhat true	certainly true				cumulative frequencies			probabilities (proportions)			right tail probabilities
	1	2	3			>=1 (ALL)	>=2	>=3		>=2	>=3		>=2	>=3
9	15	158	304			477	462	304		0.968553	0.637317		-1.85995	-0.351295
10	23	150	286			459	436	286		0.949891	0.623094		-1.6438	-0.313616
11	15	164	305			484	469	305		0.969008	0.630165		-1.86641	-0.332291
12	18	149	316			483	465	316		0.962733	0.654244		-1.78332	-0.396805
1	19	144	298			461	442	298		0.958785	0.646421		-1.73676	-0.375675
2	14	150	269			433	419	269		0.967667	0.621247		-1.84757	-0.308758
3	17	140	286			443	426	286		0.961625	0.645598		-1.76987	-0.373463
4	14	140	272			426	412	272		0.967136	0.638498		-1.84028	-0.354446
5	19	167	257			443	424	257		0.957111	0.580135		-1.7181	-0.20224
6	19	146	277			442	423	277		0.957014	0.626697		-1.71703	-0.323117
7	21	135	251			407	386	251		0.948403	0.616708		-1.62956	-0.296845
8	21	127	253			401	380	253		0.947631	0.630923		-1.6223	-0.334298
E4
										cumulative			z-values for
month#	not true	somewhat true	certainly true				cumulative frequencies			probabilities (proportions)			right tail probabilities
	1	2	3			>=1 (ALL)	>=2	>=3		>=2	>=3		>=2	>=3
9	46	177	253			476	430	253		0.903361	0.531513		-1.30094	-0.0790727
10	42	174	241			457	415	241		0.908096	0.527352		-1.32912	-0.0686158
11	41	195	248			484	443	248		0.915289	0.512397		-1.37407	-0.0310789
12	41	201	241			483	442	241		0.915114	0.498965		-1.37294	0.00259486
1	41	175	243			459	418	243		0.910675	0.529412		-1.34493	-0.0737913
2	52	187	194			433	381	194		0.879908	0.448037		-1.17453	0.130623
3	32	192	221			445	413	221		0.92809	0.496629		-1.46171	0.00844941
4	41	158	225			424	383	225		0.903302	0.53066		-1.3006	-0.07693
5	48	186	208			442	394	208		0.891403	0.470588		-1.23402	0.0737913
6	49	182	211			442	393	211		0.88914	0.477376		-1.22197	0.0567415
7	40	175	192			407	367	192		0.90172	0.471744		-1.29141	0.0708854
8	41	171	189			401	360	189		0.897756	0.471322		-1.26887	0.0719479
F1
										cumulative			z-values for
month#	not true	somewhat true	certainly true				cumulative frequencies			probabilities (proportions)			right tail probabilities
	1	2	3			>=1 (ALL)	>=2	>=3		>=2	>=3		>=2	>=3
9	365	80	32			477	112	32		0.234801	0.067086		0.723127	1.49785
10	349	79	29			457	108	29		0.236324	0.0634573		0.718178	1.52638
11	354	93	37			484	130	37		0.268595	0.0764463		0.617068	1.42939
12	371	70	43			484	113	43		0.233471	0.088843		0.727463	1.34791
1	357	74	30			461	104	30		0.225597	0.0650759		0.753428	1.5135
2	323	79	31			433	110	31		0.254042	0.0715935		0.661825	1.46403
3	340	69	36			445	105	36		0.235955	0.0808989		0.719375	1.39905
4	316	86	23			425	109	23		0.256471	0.0541176		0.654265	1.60618
5	325	80	39			444	119	39		0.268018	0.0878378		0.618818	1.35419
6	315	89	37			441	126	37		0.285714	0.0839002		0.565949	1.37931
7	283	79	45			407	124	45		0.304668	0.110565		0.511021	1.22353
8	275	95	31			401	126	31		0.314214	0.0773067		0.483939	1.42342
F2
										cumulative			z-values for
month#	not true	somewhat true	certainly true				cumulative frequencies			probabilities (proportions)			right tail probabilities
	1	2	3			>=1 (ALL)	>=2	>=3		>=2	>=3		>=2	>=3
9	379	69	29			477	98	29		0.205451	0.0607966		0.822308	1.54812
10	361	69	29			459	98	29		0.213508	0.0631808		0.79431	1.52861
11	369	85	30			484	115	30		0.237603	0.0619835		0.714033	1.53833
12	387	55	38			480	93	38		0.19375	0.0791667		0.86416	1.4107
1	365	66	30			461	96	30		0.208243	0.0650759		0.812533	1.5135
2	333	69	31			433	100	31		0.230947	0.0715935		0.735732	1.46403
3	348	65	32			445	97	32		0.217978	0.0719101		0.779042	1.46171
4	332	70	24			426	94	24		0.220657	0.056338		0.769975	1.58628
5	332	74	36			442	110	36		0.248869	0.081448		0.678054	1.3954
6	330	73	37			440	110	37		0.25	0.0840909		0.67449	1.37807
7	298	69	40			407	109	40		0.267813	0.0982801		0.61944	1.29141
8	291	80	30			401	110	30		0.274314	0.074813		0.599817	1.44085
F3
										cumulative			z-values for
month#	not true	somewhat true	certainly true				cumulative frequencies			probabilities (proportions)			right tail probabilities
	1	2	3			>=1 (ALL)	>=2	>=3		>=2	>=3		>=2	>=3
9	297	124	55			476	179	55		0.37605	0.115546		0.31587	1.19755
10	275	125	59			459	184	59		0.400871	0.12854		0.251092	1.13332
11	292	139	52			483	191	52		0.395445	0.10766		0.265155	1.23907
12	276	145	62			483	207	62		0.428571	0.128364		0.180012	1.13416
1	262	138	62			462	200	62		0.4329	0.134199		0.168995	1.10676
2	223	139	70			432	209	70		0.483796	0.162037		0.0406278	0.98612
3	250	116	76			442	192	76		0.434389	0.171946		0.165211	0.946504
4	214	141	71			426	212	71		0.497653	0.166667		0.00588414	0.967422
5	215	144	84			443	228	84		0.514673	0.189616		-0.0367873	0.879311
6	213	145	83			441	228	83		0.517007	0.188209		-0.0426427	0.884517
7	186	136	85			407	221	85		0.542998	0.208845		-0.107988	0.810435
8	175	152	74			401	226	74		0.563591	0.184539		-0.16008	0.898203
F4
										cumulative			z-values for
month#	not true	somewhat true	certainly true				cumulative frequencies			probabilities (proportions)			right tail probabilities
	1	2	3			>=1 (ALL)	>=2	>=3		>=2	>=3		>=2	>=3
9	44	226	205			475	431	205		0.907368	0.431579		-1.32472	0.172356
10	50	212	197			459	409	197		0.891068	0.429194		-1.23223	0.178427
11	45	250	189			484	439	189		0.907025	0.390496		-1.32265	0.278027
12	55	230	196			481	426	196		0.885655	0.407484		-1.20374	0.234021
1	51	223	187			461	410	187		0.889371	0.40564		-1.22319	0.238775
2	49	242	141			432	383	141		0.886574	0.326389		-1.20851	0.449907
3	46	230	167			443	397	167		0.896163	0.376975		-1.25998	0.313435
4	46	224	154			424	378	154		0.891509	0.363208		-1.2346	0.349898
5	61	229	149			439	378	149		0.861048	0.339408		-1.08504	0.41408
6	66	222	154			442	376	154		0.850679	0.348416		-1.03935	0.3896
7	69	199	136			404	335	136		0.829208	0.336634		-0.95104	0.421668
8	59	223	116			398	339	116		0.851759	0.291457		-1.04401	0.549132
F5
										cumulative			z-values for
month#	not true	somewhat true	certainly true				cumulative frequencies			probabilities (proportions)			right tail probabilities
	1	2	3			>=1 (ALL)	>=2	>=3		>=2	>=3		>=2	>=3
9	50	175	250			475	425	250		0.894737	0.526316		-1.25212	-0.0660118
10	68	144	247			459	391	247		0.851852	0.538126		-1.04441	-0.0957146
11	56	185	242			483	427	242		0.884058	0.501035		-1.19552	-0.00259486
12	67	194	221			482	415	221		0.860996	0.458506		-1.0848	0.104198
1	65	175	221			461	396	221		0.859002	0.479393		-1.07585	0.051678
2	72	188	172			432	360	172		0.833333	0.398148		-0.967422	0.258143
3	76	165	203			444	368	203		0.828829	0.457207		-0.949547	0.107472
4	69	183	170			422	353	170		0.836493	0.402844		-0.980146	0.245994
5	88	174	178			440	352	178		0.8	0.404545		-0.841621	0.241599
6	90	181	171			442	352	171		0.79638	0.386878		-0.828761	0.287466
7	106	162	137			405	299	137		0.738272	0.338272		-0.638026	0.417185
8	89	190	122			401	312	122		0.778055	0.304239		-0.76564	0.512246

## Sheet: Non-curriculum Regression-ready
E1				E2				E3				E4				F1	reverse sense			F2	reverse sense			F3	reverse sense			F4				F5
zSelect	MidMonthtB	assess		zSelect	MidMonthtB	assess		zSelect	MidMonthtB	assess		zSelect	MidMonthtB	assess		zSelect	MidMonthtB	assess		zSelect	MidMonthtB	assess		zSelect	MidMonthtB	assess		zSelect	MidMonthtB	assess		zSelect	MidMonthtB	assess
-1.77566	0.0410959	GE2		-1.75264	0.0410959	GE2		-1.85995	0.0410959	GE2		-1.30094	0.0410959	GE2		0.723127	0.0410959	GE2		0.822308	0.0410959	GE2		0.31587	0.0410959	GE2		-1.32472	0.0410959	GE2		-1.25212	0.0410959	GE2
-1.66316	0.124658	GE2		-1.68752	0.124658	GE2		-1.6438	0.124658	GE2		-1.32912	0.124658	GE2		0.718178	0.124658	GE2		0.79431	0.124658	GE2		0.251092	0.124658	GE2		-1.23223	0.124658	GE2		-1.04441	0.124658	GE2
-2.03942	0.208219	GE2		-1.83764	0.208219	GE2		-1.86641	0.208219	GE2		-1.37407	0.208219	GE2		0.617068	0.208219	GE2		0.714033	0.208219	GE2		0.265155	0.208219	GE2		-1.32265	0.208219	GE2		-1.19552	0.208219	GE2
-1.96351	0.291781	GE2		-1.59015	0.291781	GE2		-1.78332	0.291781	GE2		-1.37294	0.291781	GE2		0.727463	0.291781	GE2		0.86416	0.291781	GE2		0.180012	0.291781	GE2		-1.20374	0.291781	GE2		-1.0848	0.291781	GE2
-1.73676	0.376712	GE2		-1.8457	0.376712	GE2		-1.73676	0.376712	GE2		-1.34493	0.376712	GE2		0.753428	0.376712	GE2		0.812533	0.376712	GE2		0.168995	0.376712	GE2		-1.22319	0.376712	GE2		-1.07585	0.376712	GE2
-1.73166	0.457534	GE2		-1.63707	0.457534	GE2		-1.84757	0.457534	GE2		-1.17453	0.457534	GE2		0.661825	0.457534	GE2		0.735732	0.457534	GE2		0.0406278	0.457534	GE2		-1.20851	0.457534	GE2		-0.967422	0.457534	GE2
-1.71916	0.538356	GE2		-1.76987	0.538356	GE2		-1.76987	0.538356	GE2		-1.46171	0.538356	GE2		0.719375	0.538356	GE2		0.779042	0.538356	GE2		0.165211	0.538356	GE2		-1.25998	0.538356	GE2		-0.949547	0.538356	GE2
-1.87222	0.621918	GE2		-1.72291	0.621918	GE2		-1.84028	0.621918	GE2		-1.3006	0.621918	GE2		0.654265	0.621918	GE2		0.769975	0.621918	GE2		0.00588414	0.621918	GE2		-1.2346	0.621918	GE2		-0.980146	0.621918	GE2
-1.76987	0.705479	GE2		-1.62432	0.705479	GE2		-1.7181	0.705479	GE2		-1.23402	0.705479	GE2		0.618818	0.705479	GE2		0.678054	0.705479	GE2		-0.0367873	0.705479	GE2		-1.08504	0.705479	GE2		-0.841621	0.705479	GE2
-1.88951	0.789041	GE2		-1.69062	0.789041	GE2		-1.71703	0.789041	GE2		-1.22197	0.789041	GE2		0.565949	0.789041	GE2		0.67449	0.789041	GE2		-0.0426427	0.789041	GE2		-1.03935	0.789041	GE2		-0.828761	0.789041	GE2
-1.88735	0.872603	GE2		-1.65087	0.872603	GE2		-1.62956	0.872603	GE2		-1.29141	0.872603	GE2		0.511021	0.872603	GE2		0.61944	0.872603	GE2		-0.107988	0.872603	GE2		-0.95104	0.872603	GE2		-0.638026	0.872603	GE2
-1.78046	0.957534	GE2		-1.61863	0.957534	GE2		-1.6223	0.957534	GE2		-1.26887	0.957534	GE2		0.483939	0.957534	GE2		0.599817	0.957534	GE2		-0.16008	0.957534	GE2		-1.04401	0.957534	GE2		-0.76564	0.957534	GE2
-0.386742	0.0410959	GE3		-0.506994	0.0410959	GE3		-0.351295	0.0410959	GE3		-0.0790727	0.0410959	GE3		1.49785	0.0410959	GE3		1.54812	0.0410959	GE3		1.19755	0.0410959	GE3		0.172356	0.0410959	GE3		-0.0660118	0.0410959	GE3
-0.303527	0.124658	GE3		-0.400955	0.124658	GE3		-0.313616	0.124658	GE3		-0.0686158	0.124658	GE3		1.52638	0.124658	GE3		1.52861	0.124658	GE3		1.13332	0.124658	GE3		0.178427	0.124658	GE3		-0.0957146	0.124658	GE3
-0.308418	0.208219	GE3		-0.449747	0.208219	GE3		-0.332291	0.208219	GE3		-0.0310789	0.208219	GE3		1.42939	0.208219	GE3		1.53833	0.208219	GE3		1.23907	0.208219	GE3		0.278027	0.208219	GE3		-0.00259486	0.208219	GE3
-0.415623	0.291781	GE3		-0.465153	0.291781	GE3		-0.396805	0.291781	GE3		0.00259486	0.291781	GE3		1.34791	0.291781	GE3		1.4107	0.291781	GE3		1.13416	0.291781	GE3		0.234021	0.291781	GE3		0.104198	0.291781	GE3
-0.346655	0.376712	GE3		-0.472789	0.376712	GE3		-0.375675	0.376712	GE3		-0.0737913	0.376712	GE3		1.5135	0.376712	GE3		1.5135	0.376712	GE3		1.10676	0.376712	GE3		0.238775	0.376712	GE3		0.051678	0.376712	GE3
-0.318639	0.457534	GE3		-0.439212	0.457534	GE3		-0.308758	0.457534	GE3		0.130623	0.457534	GE3		1.46403	0.457534	GE3		1.46403	0.457534	GE3		0.98612	0.457534	GE3		0.449907	0.457534	GE3		0.258143	0.457534	GE3
-0.418371	0.538356	GE3		-0.497963	0.538356	GE3		-0.373463	0.538356	GE3		0.00844941	0.538356	GE3		1.39905	0.538356	GE3		1.46171	0.538356	GE3		0.946504	0.538356	GE3		0.313435	0.538356	GE3		0.107472	0.538356	GE3
-0.371066	0.621918	GE3		-0.439392	0.621918	GE3		-0.354446	0.621918	GE3		-0.07693	0.621918	GE3		1.60618	0.621918	GE3		1.58628	0.621918	GE3		0.967422	0.621918	GE3		0.349898	0.621918	GE3		0.245994	0.621918	GE3
-0.260365	0.705479	GE3		-0.308937	0.705479	GE3		-0.20224	0.705479	GE3		0.0737913	0.705479	GE3		1.35419	0.705479	GE3		1.3954	0.705479	GE3		0.879311	0.705479	GE3		0.41408	0.705479	GE3		0.241599	0.705479	GE3
-0.329098	0.789041	GE3		-0.409983	0.789041	GE3		-0.323117	0.789041	GE3		0.0567415	0.789041	GE3		1.37931	0.789041	GE3		1.37807	0.789041	GE3		0.884517	0.789041	GE3		0.3896	0.789041	GE3		0.287466	0.789041	GE3
-0.320264	0.872603	GE3		-0.330873	0.872603	GE3		-0.296845	0.872603	GE3		0.0708854	0.872603	GE3		1.22353	0.872603	GE3		1.29141	0.872603	GE3		0.810435	0.872603	GE3		0.421668	0.872603	GE3		0.417185	0.872603	GE3
-0.331853	0.957534	GE3		-0.293887	0.957534	GE3		-0.334298	0.957534	GE3		0.0719479	0.957534	GE3		1.42342	0.957534	GE3		1.44085	0.957534	GE3		0.898203	0.957534	GE3		0.549132	0.957534	GE3		0.512246	0.957534	GE3

## Sheet: Football Academies calculations
			T1	T2	T3	Totals
Academy	births in terciles (FA)	a	0.57	0.29	0.14	1
estimates	expected numbers	b	630.99	321.03	154.98	1107
Population	births in terciles (ONS)	c	0.337357	0.323784	0.338859	1
estimates		d	33735.7	32378.4	33885.9	100000
Academy / Pop	selection probabilities	e	0.0187039	0.00991494	0.00457358
	selection z	f	2.08128	2.32955	2.6065		<-- the dependent variable
	days in tercile	g	122	120.25	123	365.25
Birthtime	tercile proportional sizes	h	0.334018	0.329227	0.336756	1
		i	0.334018	0.663244	1
	tercile midpoints (tB)	j	0.167009	0.498631	0.831622		<-- the independent variable
	REGRESSION
	intercept	1.94469
	slope (= A)	0.790292
	p(oldest)	0.0259062
	p(youngest)	0.0031192
	Index of Discrimination	8.30541

## Sheet: Data for R
-2.49023	0.0410959	GE2	-1.85051	0.0410959	GE2	-1.69472	0.0410959	GE2	-2.30384	0.0410959	GE2	-2.38781	0.0410959	GE2	-2.30384	0.0410959	GE2	-2.85926	0.0410959	GE2	-2.38859	0.0410959	GE2
-1.89543	0.124658	GE2	-1.86174	0.124658	GE2	-1.774	0.124658	GE2	-1.97426	0.124658	GE2	-1.78215	0.124658	GE2	-2.01543	0.124658	GE2	-2.10734	0.124658	GE2	-2.05921	0.124658	GE2
-2.23572	0.208219	GE2	-1.88487	0.208219	GE2	-1.77177	0.208219	GE2	-2.63826	0.208219	GE2	-1.99692	0.208219	GE2	-2.39245	0.208219	GE2	-2.63826	0.208219	GE2	-2.49771	0.208219	GE2
-2.07078	0.291781	GE2	-1.84956	0.291781	GE2	-1.65216	0.291781	GE2	-2.0351	0.291781	GE2	-1.99428	0.291781	GE2	-2.12552	0.291781	GE2	-2.12721	0.291781	GE2	-2.12637	0.291781	GE2
-2.05831	0.376712	GE2	-1.57922	0.376712	GE2	-1.5219	0.376712	GE2	-2.11176	0.376712	GE2	-1.78516	0.376712	GE2	-2.29572	0.376712	GE2	-2.2949	0.376712	GE2	-2.29572	0.376712	GE2
-1.87429	0.457534	GE2	-1.67407	0.457534	GE2	-1.58159	0.457534	GE2	-2.08251	0.457534	GE2	-1.81447	0.457534	GE2	-2.27009	0.457534	GE2	-2.35594	0.457534	GE2	-1.99268	0.457534	GE2
-1.95801	0.538356	GE2	-1.85269	0.538356	GE2	-1.68845	0.538356	GE2	-2.09468	0.538356	GE2	-1.9619	0.538356	GE2	-2.27885	0.538356	GE2	-2.09376	0.538356	GE2	-2.09191	0.538356	GE2
-1.90013	0.621918	GE2	-1.55154	0.621918	GE2	-1.4949	0.621918	GE2	-1.86803	0.621918	GE2	-1.77323	0.621918	GE2	-2.45085	0.621918	GE2	-2.59429	0.621918	GE2	-2.45085	0.621918	GE2
-1.76252	0.705479	GE2	-1.48234	0.705479	GE2	-1.36932	0.705479	GE2	-1.79454	0.705479	GE2	-1.60341	0.705479	GE2	-2.14669	0.705479	GE2	-2.00233	0.705479	GE2	-2.00233	0.705479	GE2
-1.63931	0.789041	GE2	-1.49871	0.789041	GE2	-1.39825	0.789041	GE2	-1.88451	0.789041	GE2	-1.71059	0.789041	GE2	-2.14487	0.789041	GE2	-2.14027	0.789041	GE2	-2.04161	0.789041	GE2
-1.60066	0.872603	GE2	-1.37493	0.872603	GE2	-1.23089	0.872603	GE2	-1.75645	0.872603	GE2	-1.52172	0.872603	GE2	-2.11537	0.872603	GE2	-1.96632	0.872603	GE2	-1.96737	0.872603	GE2
-1.83506	0.957534	GE2	-1.44135	0.957534	GE2	-1.32524	0.957534	GE2	-1.83735	0.957534	GE2	-1.61117	0.957534	GE2	-2.1651	0.957534	GE2	-2.04645	0.957534	GE2	-1.99936	0.957534	GE2
-1.3447	0.0410959	GE3	-1.12346	0.0410959	GE3	-0.956033	0.0410959	GE3	-1.54172	0.0410959	GE3	-1.34704	0.0410959	GE3	-1.52448	0.0410959	GE3	-1.57763	0.0410959	GE3	-1.46192	0.0410959	GE3
-1.25406	0.124658	GE3	-1.0179	0.124658	GE3	-0.782358	0.124658	GE3	-1.3818	0.124658	GE3	-1.13842	0.124658	GE3	-1.49099	0.124658	GE3	-1.38299	0.124658	GE3	-1.36883	0.124658	GE3
-1.34821	0.208219	GE3	-1.13882	0.208219	GE3	-0.905538	0.208219	GE3	-1.48517	0.208219	GE3	-1.23544	0.208219	GE3	-1.64283	0.208219	GE3	-1.50109	0.208219	GE3	-1.5174	0.208219	GE3
-1.12609	0.291781	GE3	-1.00831	0.291781	GE3	-0.748827	0.291781	GE3	-1.27917	0.291781	GE3	-1.07825	0.291781	GE3	-1.37958	0.291781	GE3	-1.3294	0.291781	GE3	-1.21088	0.291781	GE3
-1.02939	0.376712	GE3	-0.889701	0.376712	GE3	-0.575251	0.376712	GE3	-1.22319	0.376712	GE3	-0.970339	0.376712	GE3	-1.53082	0.376712	GE3	-1.3736	0.376712	GE3	-1.22319	0.376712	GE3
-1.01704	0.457534	GE3	-0.816669	0.457534	GE3	-0.535337	0.457534	GE3	-1.22889	0.457534	GE3	-0.894172	0.457534	GE3	-1.47874	0.457534	GE3	-1.28551	0.457534	GE3	-1.12814	0.457534	GE3
-1.06324	0.538356	GE3	-0.863017	0.538356	GE3	-0.635482	0.538356	GE3	-1.13132	0.538356	GE3	-0.886096	0.538356	GE3	-1.4736	0.538356	GE3	-1.36474	0.538356	GE3	-1.23005	0.538356	GE3
-1.05404	0.621918	GE3	-0.789274	0.621918	GE3	-0.507152	0.621918	GE3	-1.14603	0.621918	GE3	-0.75939	0.621918	GE3	-1.38429	0.621918	GE3	-1.25762	0.621918	GE3	-1.16931	0.621918	GE3
-0.937262	0.705479	GE3	-0.745084	0.705479	GE3	-0.530388	0.705479	GE3	-1.10726	0.705479	GE3	-0.757117	0.705479	GE3	-1.29461	0.705479	GE3	-1.1642	0.705479	GE3	-1.069	0.705479	GE3
-0.883416	0.789041	GE3	-0.598279	0.789041	GE3	-0.318639	0.789041	GE3	-0.895145	0.789041	GE3	-0.583387	0.789041	GE3	-1.29203	0.789041	GE3	-1.02609	0.789041	GE3	-1.07193	0.789041	GE3
-0.73443	0.872603	GE3	-0.550335	0.872603	GE3	-0.339157	0.872603	GE3	-0.905063	0.872603	GE3	-0.595179	0.872603	GE3	-1.06913	0.872603	GE3	-1.10091	0.872603	GE3	-0.908458	0.872603	GE3
-0.852635	0.957534	GE3	-0.580087	0.957534	GE3	-0.317792	0.957534	GE3	-0.865493	0.957534	GE3	-0.528808	0.957534	GE3	-1.24629	0.957534	GE3	-1.02504	0.957534	GE3	-0.9759	0.957534	GE3
-0.171501	0.0410959	GE4	-0.285631	0.0410959	GE4	0.0645933	0.0410959	GE4	-0.103965	0.0410959	GE4	-0.181555	0.0410959	GE4	0.272077	0.0410959	GE4	0.228146	0.0410959	GE4	0.422987	0.0410959	GE4
-0.0447762	0.124658	GE4	-0.246404	0.124658	GE4	0.154827	0.124658	GE4	0.102095	0.124658	GE4	-0.129827	0.124658	GE4	0.359397	0.124658	GE4	0.365267	0.124658	GE4	0.347694	0.124658	GE4
0.013249	0.208219	GE4	-0.190067	0.208219	GE4	0.266559	0.208219	GE4	0.109886	0.208219	GE4	-0.0365631	0.208219	GE4	0.375736	0.208219	GE4	0.419296	0.208219	GE4	0.40225	0.208219	GE4
0.174583	0.291781	GE4	0.0322798	0.291781	GE4	0.382143	0.291781	GE4	0.276158	0.291781	GE4	0.0973709	0.291781	GE4	0.501027	0.291781	GE4	0.51064	0.291781	GE4	0.671202	0.291781	GE4
0.0523601	0.376712	GE4	-0.0247934	0.376712	GE4	0.370759	0.376712	GE4	0.261216	0.376712	GE4	0.0986737	0.376712	GE4	0.476939	0.376712	GE4	0.568692	0.376712	GE4	0.526273	0.376712	GE4
0.209928	0.457534	GE4	0.0383461	0.457534	GE4	0.402653	0.457534	GE4	0.392568	0.457534	GE4	0.219852	0.457534	GE4	0.615411	0.457534	GE4	0.626209	0.457534	GE4	0.681792	0.457534	GE4
0.225079	0.538356	GE4	0.0744664	0.538356	GE4	0.38717	0.538356	GE4	0.414193	0.538356	GE4	0.293381	0.538356	GE4	0.519841	0.538356	GE4	0.613293	0.538356	GE4	0.568823	0.538356	GE4
0.229884	0.621918	GE4	0.13971	0.621918	GE4	0.4	0.621918	GE4	0.413371	0.621918	GE4	0.347026	0.621918	GE4	0.714271	0.621918	GE4	0.778933	0.621918	GE4	0.661466	0.621918	GE4
0.395247	0.705479	GE4	0.209444	0.705479	GE4	0.584489	0.705479	GE4	0.524401	0.705479	GE4	0.375239	0.705479	GE4	0.763015	0.705479	GE4	0.766399	0.705479	GE4	0.642788	0.705479	GE4
0.462562	0.789041	GE4	0.351553	0.789041	GE4	0.681792	0.789041	GE4	0.592112	0.789041	GE4	0.483923	0.789041	GE4	0.614609	0.789041	GE4	0.830128	0.789041	GE4	0.698082	0.789041	GE4
0.403518	0.872603	GE4	0.258501	0.872603	GE4	0.649324	0.872603	GE4	0.535083	0.872603	GE4	0.467148	0.872603	GE4	0.785036	0.872603	GE4	0.733827	0.872603	GE4	0.657193	0.872603	GE4
0.632815	0.957534	GE4	0.418943	0.957534	GE4	0.84899	0.957534	GE4	0.776152	0.957534	GE4	0.666484	0.957534	GE4	0.841621	0.957534	GE4	0.993204	0.957534	GE4	0.797232	0.957534	GE4
1.02284	0.0410959	GE5	0.852378	0.0410959	GE5	1.19584	0.0410959	GE5	1.23573	0.0410959	GE5	1.05293	0.0410959	GE5	1.42948	0.0410959	GE5	1.59638	0.0410959	GE5	1.44666	0.0410959	GE5
1.09773	0.124658	GE5	0.813193	0.124658	GE5	1.18217	0.124658	GE5	1.32668	0.124658	GE5	1.06757	0.124658	GE5	1.42725	0.124658	GE5	1.49099	0.124658	GE5	1.5079	0.124658	GE5
1.08241	0.208219	GE5	0.843139	0.208219	GE5	1.40052	0.208219	GE5	1.36953	0.208219	GE5	1.11077	0.208219	GE5	1.68468	0.208219	GE5	1.75554	0.208219	GE5	1.48517	0.208219	GE5
1.31761	0.291781	GE5	1.09235	0.291781	GE5	1.36802	0.291781	GE5	1.45221	0.291781	GE5	1.24309	0.291781	GE5	1.8037	0.291781	GE5	1.83298	0.291781	GE5	1.80465	0.291781	GE5
1.22711	0.376712	GE5	1.00171	0.376712	GE5	1.3794	0.376712	GE5	1.49663	0.376712	GE5	1.29157	0.376712	GE5	1.90794	0.376712	GE5	2.06281	0.376712	GE5	1.68959	0.376712	GE5
1.37666	0.457534	GE5	1.05426	0.457534	GE5	1.58159	0.457534	GE5	1.61079	0.457534	GE5	1.30982	0.457534	GE5	1.81447	0.457534	GE5	2.0863	0.457534	GE5	1.91451	0.457534	GE5
1.33264	0.538356	GE5	1.14758	0.538356	GE5	1.37559	0.538356	GE5	1.49182	0.538356	GE5	1.29718	0.538356	GE5	1.76778	0.538356	GE5	2.04539	0.538356	GE5	1.71383	0.538356	GE5
1.44547	0.621918	GE5	1.14742	0.621918	GE5	1.55275	0.621918	GE5	1.74629	0.621918	GE5	1.44799	0.621918	GE5	1.80382	0.621918	GE5	2.12995	0.621918	GE5	1.90326	0.621918	GE5
1.48473	0.705479	GE5	1.26082	0.705479	GE5	1.63707	0.705479	GE5	1.64485	0.705479	GE5	1.49065	0.705479	GE5	2.00042	0.705479	GE5	2.20936	0.705479	GE5	2.09468	0.705479	GE5
1.57636	0.789041	GE5	1.3995	0.789041	GE5	1.73166	0.789041	GE5	1.73704	0.789041	GE5	1.64042	0.789041	GE5	1.76463	0.789041	GE5	2.0863	0.789041	GE5	1.82072	0.789041	GE5
1.39115	0.872603	GE5	1.24283	0.872603	GE5	1.46135	0.872603	GE5	1.62716	0.872603	GE5	1.50236	0.872603	GE5	1.88843	0.872603	GE5	2.17598	0.872603	GE5	1.73052	0.872603	GE5
1.54328	0.957534	GE5	1.47887	0.957534	GE5	1.94801	0.957534	GE5	1.83735	0.957534	GE5	1.80274	0.957534	GE5	2.04855	0.957534	GE5	2.31972	0.957534	GE5	2.42782	0.957534	GE5
-1.77566	0.0410959	GE2	-1.75264	0.0410959	GE2	-1.85995	0.0410959	GE2	-1.30094	0.0410959	GE2	0.723127	0.0410959	GE2	0.822308	0.0410959	GE2	0.31587	0.0410959	GE2	-1.32472	0.0410959	GE2	-1.25212	0.0410959	GE2
-1.66316	0.124658	GE2	-1.68752	0.124658	GE2	-1.6438	0.124658	GE2	-1.32912	0.124658	GE2	0.718178	0.124658	GE2	0.79431	0.124658	GE2	0.251092	0.124658	GE2	-1.23223	0.124658	GE2	-1.04441	0.124658	GE2
-2.03942	0.208219	GE2	-1.83764	0.208219	GE2	-1.86641	0.208219	GE2	-1.37407	0.208219	GE2	0.617068	0.208219	GE2	0.714033	0.208219	GE2	0.265155	0.208219	GE2	-1.32265	0.208219	GE2	-1.19552	0.208219	GE2
-1.96351	0.291781	GE2	-1.59015	0.291781	GE2	-1.78332	0.291781	GE2	-1.37294	0.291781	GE2	0.727463	0.291781	GE2	0.86416	0.291781	GE2	0.180012	0.291781	GE2	-1.20374	0.291781	GE2	-1.0848	0.291781	GE2
-1.73676	0.376712	GE2	-1.8457	0.376712	GE2	-1.73676	0.376712	GE2	-1.34493	0.376712	GE2	0.753428	0.376712	GE2	0.812533	0.376712	GE2	0.168995	0.376712	GE2	-1.22319	0.376712	GE2	-1.07585	0.376712	GE2
-1.73166	0.457534	GE2	-1.63707	0.457534	GE2	-1.84757	0.457534	GE2	-1.17453	0.457534	GE2	0.661825	0.457534	GE2	0.735732	0.457534	GE2	0.0406278	0.457534	GE2	-1.20851	0.457534	GE2	-0.967422	0.457534	GE2
-1.71916	0.538356	GE2	-1.76987	0.538356	GE2	-1.76987	0.538356	GE2	-1.46171	0.538356	GE2	0.719375	0.538356	GE2	0.779042	0.538356	GE2	0.165211	0.538356	GE2	-1.25998	0.538356	GE2	-0.949547	0.538356	GE2
-1.87222	0.621918	GE2	-1.72291	0.621918	GE2	-1.84028	0.621918	GE2	-1.3006	0.621918	GE2	0.654265	0.621918	GE2	0.769975	0.621918	GE2	0.00588414	0.621918	GE2	-1.2346	0.621918	GE2	-0.980146	0.621918	GE2
-1.76987	0.705479	GE2	-1.62432	0.705479	GE2	-1.7181	0.705479	GE2	-1.23402	0.705479	GE2	0.618818	0.705479	GE2	0.678054	0.705479	GE2	-0.0367873	0.705479	GE2	-1.08504	0.705479	GE2	-0.841621	0.705479	GE2
-1.88951	0.789041	GE2	-1.69062	0.789041	GE2	-1.71703	0.789041	GE2	-1.22197	0.789041	GE2	0.565949	0.789041	GE2	0.67449	0.789041	GE2	-0.0426427	0.789041	GE2	-1.03935	0.789041	GE2	-0.828761	0.789041	GE2
-1.88735	0.872603	GE2	-1.65087	0.872603	GE2	-1.62956	0.872603	GE2	-1.29141	0.872603	GE2	0.511021	0.872603	GE2	0.61944	0.872603	GE2	-0.107988	0.872603	GE2	-0.95104	0.872603	GE2	-0.638026	0.872603	GE2
-1.78046	0.957534	GE2	-1.61863	0.957534	GE2	-1.6223	0.957534	GE2	-1.26887	0.957534	GE2	0.483939	0.957534	GE2	0.599817	0.957534	GE2	-0.16008	0.957534	GE2	-1.04401	0.957534	GE2	-0.76564	0.957534	GE2
-0.386742	0.0410959	GE3	-0.506994	0.0410959	GE3	-0.351295	0.0410959	GE3	-0.0790727	0.0410959	GE3	1.49785	0.0410959	GE3	1.54812	0.0410959	GE3	1.19755	0.0410959	GE3	0.172356	0.0410959	GE3	-0.0660118	0.0410959	GE3
-0.303527	0.124658	GE3	-0.400955	0.124658	GE3	-0.313616	0.124658	GE3	-0.0686158	0.124658	GE3	1.52638	0.124658	GE3	1.52861	0.124658	GE3	1.13332	0.124658	GE3	0.178427	0.124658	GE3	-0.0957146	0.124658	GE3
-0.308418	0.208219	GE3	-0.449747	0.208219	GE3	-0.332291	0.208219	GE3	-0.0310789	0.208219	GE3	1.42939	0.208219	GE3	1.53833	0.208219	GE3	1.23907	0.208219	GE3	0.278027	0.208219	GE3	-0.00259486	0.208219	GE3
-0.415623	0.291781	GE3	-0.465153	0.291781	GE3	-0.396805	0.291781	GE3	0.00259486	0.291781	GE3	1.34791	0.291781	GE3	1.4107	0.291781	GE3	1.13416	0.291781	GE3	0.234021	0.291781	GE3	0.104198	0.291781	GE3
-0.346655	0.376712	GE3	-0.472789	0.376712	GE3	-0.375675	0.376712	GE3	-0.0737913	0.376712	GE3	1.5135	0.376712	GE3	1.5135	0.376712	GE3	1.10676	0.376712	GE3	0.238775	0.376712	GE3	0.051678	0.376712	GE3
-0.318639	0.457534	GE3	-0.439212	0.457534	GE3	-0.308758	0.457534	GE3	0.130623	0.457534	GE3	1.46403	0.457534	GE3	1.46403	0.457534	GE3	0.98612	0.457534	GE3	0.449907	0.457534	GE3	0.258143	0.457534	GE3
-0.418371	0.538356	GE3	-0.497963	0.538356	GE3	-0.373463	0.538356	GE3	0.00844941	0.538356	GE3	1.39905	0.538356	GE3	1.46171	0.538356	GE3	0.946504	0.538356	GE3	0.313435	0.538356	GE3	0.107472	0.538356	GE3
-0.371066	0.621918	GE3	-0.439392	0.621918	GE3	-0.354446	0.621918	GE3	-0.07693	0.621918	GE3	1.60618	0.621918	GE3	1.58628	0.621918	GE3	0.967422	0.621918	GE3	0.349898	0.621918	GE3	0.245994	0.621918	GE3
-0.260365	0.705479	GE3	-0.308937	0.705479	GE3	-0.20224	0.705479	GE3	0.0737913	0.705479	GE3	1.35419	0.705479	GE3	1.3954	0.705479	GE3	0.879311	0.705479	GE3	0.41408	0.705479	GE3	0.241599	0.705479	GE3
-0.329098	0.789041	GE3	-0.409983	0.789041	GE3	-0.323117	0.789041	GE3	0.0567415	0.789041	GE3	1.37931	0.789041	GE3	1.37807	0.789041	GE3	0.884517	0.789041	GE3	0.3896	0.789041	GE3	0.287466	0.789041	GE3
-0.320264	0.872603	GE3	-0.330873	0.872603	GE3	-0.296845	0.872603	GE3	0.0708854	0.872603	GE3	1.22353	0.872603	GE3	1.29141	0.872603	GE3	0.810435	0.872603	GE3	0.421668	0.872603	GE3	0.417185	0.872603	GE3
-0.331853	0.957534	GE3	-0.293887	0.957534	GE3	-0.334298	0.957534	GE3	0.0719479	0.957534	GE3	1.42342	0.957534	GE3	1.44085	0.957534	GE3	0.898203	0.957534	GE3	0.549132	0.957534	GE3	0.512246	0.957534	GE3
